# Supplementary material for: Anti-RBD IgG antibodies and neutralizing antibody levels after the second BNT162b2 dose in patients with plasma cell disorders
Source: PLoS One. 2023 May 1;18(5):e0284925. doi: 10.1371/journal.pone.0284925 (PMC10150979; doi:10.1371/journal.pone.0284925)
Supplement: S1 Dataset — (XLSX) [file pone.0284925.s001.xlsx]

## Sheet: MyelomaPatientsRespo_DATA_LABEL
Subject number	notes to diagnosis:	Please specify:	Type og Myeloma	Monoclonal Ab	heavy chain	Light chain	Extramedullary involvement	ISS score	R-ISS score	Beta2 microglobulin (mg/ml)	Serum albumin ( g/dL)	LDH levels (U/L)	LDH (U/L)	CA by FISH	Total IgG in serum (mg/dl):	Total IgA in serum (mg/dl):	Total IgM in serum (mg/dl):	Kappa light chain in serum (mg/l)	Lambda light chain in serum (mg/l)	Light chain test technique	Immunoparesis	BMT	type of BMT	Additional BMT	type of 2nd BMT	IVIG supportive treatment	Was radiation therapy given?	How many therapy line the patient got ?	Had the patient ever got Daratumumab ?	Days from 1st vaccine	Days from 2nd vaccine	Treatment regimen at vaccination -	specify	specify2	Treatment given at date of first vaccine	please specify	Response status at first vaccine date	Response categories	NEUT-ab	Interpretation of NEUT results	RBD IgG:	Interpretation of IgG results	Adverse effects after the vaccine's first dose : (choice=local pain at injection site)	Adverse effects after the vaccine's first dose : (choice=local swelling at injection site)	Adverse effects after the vaccine's first dose : (choice=local redness at injection site)	Adverse effects after the vaccine's first dose : (choice=local lymphadenopathy)	Adverse effects after the vaccine's first dose : (choice=fever)	Adverse effects after the vaccine's first dose : (choice=fatigue)	Adverse effects after the vaccine's first dose : (choice=headaches)
1			Light chain disease	Lambda		Lambda	No	2	2	2.33	4.2	191	Normal	Standard risk	2010	32.8	52.5	13	265	old	partial	Yes	Autologus	No		No	No	1	No	38	17	IMid	Revlimid		Maintenance Revlimid		CR	CR+nCR	256	positive	6.17	positive	Unchecked	Unchecked	Unchecked	Unchecked	Unchecked	Unchecked	Unchecked
2			Intact myeloma	IgG Kappa	IgG	Kappa	No	1		3.26	4	267	Normal		4000	44	23.9	164	0.35	old	partial	Yes	Autologus	No		No	No	1	No	34	13	IMid	Revlimid		Maintenance Revlimid		PD	PD	0	negative	0.34	negative	Unchecked	Unchecked	Unchecked	Unchecked	Unchecked	Unchecked	Unchecked
3			Light chain disease	Kappa		Kappa	Yes								570	46.7	18.8	247	2.76	new (siemens)	partial	Yes	Autologus	Yes	Autologus	No	Yes	5	Yes	36	15	DARA	CTX		Daratumumab + CTX		PR	VGPR + PR	0	negative	0.29	negative	Unchecked	Unchecked	Unchecked	Unchecked	Unchecked	Unchecked	Unchecked
4			Intact myeloma	IgA Kappa	IgA	Kappa	No	1		2.91	4.4				768	484	34.4	17.6	1.39	old	No	Yes	Autologus	No		No	No	1	No	36	15	no treatment	no treatment		no treatment		SD	SD	256	positive	7.29	positive	Unchecked	Unchecked	Unchecked	Unchecked	Unchecked	Unchecked	Unchecked
5			Intact myeloma	IgG Kappa	IgG	Kappa	No	1	2	2.45	3.5	175	Normal	High risk	5310	32.5	18.8	72.1	5.78	new (siemens)	partial	No		No		No	No	1	No	35	14	IMiD + PI	Velcade	Revlimid Dexamethasone	VRd (Velcade, (Revlimid, Dexamethasone)		PR	VGPR + PR	128	positive	5.66	positive	Unchecked	Unchecked	Unchecked	Unchecked	Unchecked	Checked	Unchecked
6			Intact myeloma	IgG Kappa	IgG	Kappa	Yes	1	1	1.79	4.1	167	Normal	Standard risk	2310	98.8	32.7	25.4	5.94	old	partial	Yes	Autologus	No		Yes	No	1	No	37	16	IMid	Revlimid		Maintenance Revlimid		CR	CR+nCR	256	positive	7.39	positive	Unchecked	Unchecked	Unchecked	Unchecked	Unchecked	Unchecked	Unchecked
7			Intact myeloma	IgG Lambda	IgG	Lambda	No	1	1	3.17	4	177	Normal	Standard risk	3120	46.6	20.8	13.6	472	old	partial	Yes	Autologus	No		No	No	1	No	35	14	Proteasome inhibitors	Velcade		Maintenance Velcade		MR		1024	positive	7.6	positive	Unchecked	Unchecked	Unchecked	Unchecked	Unchecked	Unchecked	Unchecked
8			Intact myeloma	IgG Kappa	IgG	Kappa	Yes	1	1	2.36	4.1	150	Normal	Standard risk	1570	351	48	19.9	22.3	old	partial	Yes	Autologus	No		No	Yes	2	Yes	35	14	DARA	Velcade Dexamethasone		DVd (Daratumumab, Bortezomib, Dexamethasone)		PR	VGPR + PR	64	positive	6.82	positive	Checked	Unchecked	Unchecked	Unchecked	Unchecked	Unchecked	Unchecked
9	Plasma cell leukemia		Light chain disease	Kappa		Kappa	Yes	2	2	4.87	4.6	444	Normal	Standard risk	558	37.3	25.1	53.9	0.89	old	complete	Yes	Autologus	No		No	No	2	No	42	21	IMid	Revlimid		RD (Revlimid, Dexamethasone)		nCR	CR+nCR	8	negative	0.36	negative	Unchecked	Unchecked	Unchecked	Unchecked	Unchecked	Unchecked	Unchecked
10			Light chain disease	Kappa		Kappa	Yes	1	1	3.79	4.5	378	Normal	Standard risk	550	9	22	117	0.09	old	complete	Yes	Autologus	No		No	No	6	Yes	41	18	other	Selinexor		Other	XPORT Study - SVd Arm (Velcade. selinexor , dexa)	CR	CR+nCR	64	positive	6.47	positive	Checked	Unchecked	Unchecked	Unchecked	Unchecked	Unchecked	Unchecked
11			Intact myeloma	IgA Lambda	IgA	Lambda	No	1	2	1.94	3.8	227	Normal	High risk	521	586	18.8	11.2	13.6	old	partial	Yes	Autologus	No		No	No	3	Yes	34	13	DARA	Velcade Dexamethasone		DVd (Daratumumab, Bortezomib, Dexamethasone)		PD	PD	8	negative	3.95	positive	Checked	Unchecked	Unchecked	Unchecked	Unchecked	Unchecked	Unchecked
12			Non Secretory	Non Secretory	Non Secretory	Non Secretory	Yes			2.15	4	187	Normal		1060	81.3	18.6	13.3	7.02	old	complete	No		No		No	Yes	2	Yes	36	15	DARA	DARA only		Daratumumab		VGPR (at least)	VGPR + PR	16	positive	2.66	positive	Unchecked	Unchecked	Unchecked	Unchecked	Unchecked	Unchecked	Unchecked
13			Light chain disease	Kappa		Kappa	No			5.4	4.1	223	Normal	Standard risk	1200	231	91.8	85.8	17.2	old	No	No		No		No	No	0	No	37	16	no treatment	no treatment		no treatment		Not evaluable (no treatment)	Not evaluable (no treatment)	256	positive	7.32	positive	Unchecked	Unchecked	Unchecked	Unchecked	Unchecked	Unchecked	Unchecked
14			Intact myeloma	IgG Lambda	IgG	Lambda	No	1	1	3.23	3.5	122	Normal	Standard risk	1700	31.1	17.3	13.4	560	old	partial	No				No	No	2	Yes	34	13	DARA	DARA only		Daratumumab		SD	SD	0	negative	2.14	positive	Checked	Unchecked	Unchecked	Unchecked	Unchecked	Unchecked	Unchecked
15			Intact myeloma	IgG Kappa	IgG	Kappa	Yes	1		2.41	4.5	307	Normal		2330	53.7	19.4	197	13	old	partial	No		No		No	No	2	Yes	35	14	DARA	Revlimid Dexamethasone		DRd (Daratumumab, Revlimid, Dexamethasone)		PR	VGPR + PR	0	negative	0.23	negative	Unchecked	Unchecked	Unchecked	Unchecked	Unchecked	Unchecked	Unchecked
16			Non Secretory	Non Secretory	Non Secretory	Non Secretory	No				4.2	131	Normal	Standard risk	1300	243	53.8	20.8	36.1	old	No	Yes	Autologus	No		No	Yes	1	No	40	17	no treatment	no treatment		no treatment		CR	CR+nCR	2048	positive	5.38	positive	Unchecked	Unchecked	Unchecked	Unchecked	Unchecked	Unchecked	Unchecked
17			Light chain disease	Lambda		Lambda	No	1	1	1.42	4.8	146	Normal	Standard risk	761	27.7	24.7	7.23	451	old	partial	Yes	Autologus	No		No	No	2	No	40	19	no treatment	no treatment		no treatment		PR	VGPR + PR	0	negative	2.5	positive	Checked	Unchecked	Unchecked	Unchecked	Unchecked	Unchecked	Unchecked
18			Intact myeloma	IgA Kappa	IgA	Kappa	No	1	1	4.61	3.6	140	Normal	Not evaluated	489	803	18.5	404	5.14	old	partial	Yes	Autologus	No		No	No	1	No	34	13	Proteasome inhibitors	Velcade		Maintenance Velcade		PR	VGPR + PR	512	positive	4.54	positive	Checked	Unchecked	Unchecked	Unchecked	Unchecked	Unchecked	Unchecked
19			Intact myeloma	IgG Lambda	IgG	Lambda	No	2	2	4.6	3	257	Normal	Standard risk	6040	39.2	97.4	10.2	65.3	old	partial	No		No		No	No	1	Yes	36	15	DARA	DARA only		Daratumumab		PR	VGPR + PR	32	positive	2.51	positive	Unchecked	Unchecked	Unchecked	Unchecked	Unchecked	Unchecked	Unchecked
20			Intact myeloma	IgG Kappa	IgG	Kappa	No	3	3	5.95	3.6	178	Normal	High risk	3790	27.9	18.8	18.8	14.8	old	partial	No		No		No	No	1	Yes	41	19	DARA	VRD		V-DRd (Velcade, Daratumumab, Revlimid, Dexamethasone)		SD	SD	32	positive	2.69	positive	Checked	Unchecked	Unchecked	Unchecked	Unchecked	Unchecked	Unchecked
21			Light chain disease	Kappa		Kappa	No	1	1	2.2	3.9	193	Normal	Standard risk	960	265	152	68.8	16.4	old	No	Yes	Autologus	No		No	Yes	1	No	36	15	IMid	Revlimid		Maintenance Revlimid		VGPR (at least)	VGPR + PR	32	positive	3.2	positive	Checked	Unchecked	Unchecked	Unchecked	Unchecked	Unchecked	Unchecked
22			Intact myeloma	IgG Kappa	IgG	Kappa	Yes			2.58	4.2	169	Normal		1490	219	77.6	38.2	15.8	old	No	No		No		No	No	1	No	38	17	IMid	Revlimid		Maintenance Revlimid		MR		32	positive	4.53	positive	Unchecked	Unchecked	Unchecked	Unchecked	Unchecked	Unchecked	Unchecked
23			Light chain disease	Kappa		Kappa	No	3		8.6					904	206	92	987	31.2	old	No	Yes	Autologus	No		No	No	4	Yes	36	15	DARA	DARA only		Daratumumab		CR	CR+nCR	32	positive	3.26	positive	Unchecked	Unchecked	Unchecked	Unchecked	Unchecked	Unchecked	Unchecked
24			Intact myeloma	IgG Kappa	IgG	Kappa	Yes	1	1	2.57	4.8	138	Normal	Standard risk	2150	323	77.5	485	19.7	old	No	Yes	Autologus	No		No	No	2	Yes	35	14	DARA	Revlimid Dexamethasone		DRd (Daratumumab, Revlimid, Dexamethasone)		CR	CR+nCR	8	negative	2.37	positive	Unchecked	Unchecked	Unchecked	Unchecked	Unchecked	Unchecked	Unchecked
25			Intact myeloma	IgG Kappa	IgG	Kappa	Yes			2.05												No		No		No	No	1	Yes	36	15	DARA	DARA only		Daratumumab		VGPR (proven)	VGPR + PR	32	positive	3.44	positive	Checked	Unchecked	Unchecked	Unchecked	Unchecked	Unchecked	Unchecked
26			Light chain disease	Kappa		Kappa	Yes	2	2	4.5				High risk	467	42.4	21.8	777	0.8	old	complete	Yes	Autologus	No		No	No	1	No	37	16	no treatment	no treatment		no treatment		sCR	CR+nCR	4096	positive	5.18	positive	Checked	Unchecked	Unchecked	Unchecked	Unchecked	Checked	Unchecked
27			Light chain disease	Lambda		Lambda	Yes	1	2	2.35	4	273	High	Standard risk	439	<25	17.4	1.97	575	old	complete	Yes	Autologus	No		No	Yes	2	Yes	36	14	DARA	Velcade Dexamethasone		DVd (Daratumumab, Bortezomib, Dexamethasone)		CR	CR+nCR	64	positive	3.33	positive	Unchecked	Unchecked	Unchecked	Unchecked	Unchecked	Unchecked	Unchecked
28			Intact myeloma	IgG Kappa	IgG	Kappa	No	1		2.52	4.5				585	47.1	11	278	1.03	old	complete	Yes	Autologus	Yes	Autologus	No	No	3	No	36	15	no treatment	no treatment		no treatment		PR	VGPR + PR	128	positive	4.81	positive	Unchecked	Unchecked	Unchecked	Unchecked	Unchecked	Unchecked	Unchecked
29			Intact myeloma	IgA Kappa	IgA	Kappa	No			2.1	3.9	179	Normal	Standard risk	832	771	93.2	6.82	11.1	old	No	No		No		Yes	No	0	No	39	18	no treatment	no treatment		no treatment		Not evaluable (no treatment)	Not evaluable (no treatment)	512	positive	4.89	positive	Unchecked	Unchecked	Unchecked	Unchecked	Unchecked	Unchecked	Unchecked
30			Intact myeloma	IgG Kappa	IgG	Kappa	Yes	1	1	2.08	4.3	158	Normal	Standard risk	1830	153	61.4	39.2	11.7	old	No	Yes	Autologus	No		No	No	1	No	37	15	no treatment	no treatment		no treatment		VGPR (at least)	VGPR + PR	2048	positive	5.42	positive	Unchecked	Unchecked	Unchecked	Unchecked	Unchecked	Unchecked	Unchecked
31			Intact myeloma	IgG Kappa	IgG	Kappa	Yes	2	2	5.3	4.5	193	Normal	Standard risk	3220	27.2	23.4	68.1	7.77	old	partial	No		No		Yes	Yes	2	No	36	13	no treatment	no treatment		no treatment		sCR	CR+nCR	256	positive	4.91	positive	Unchecked	Unchecked	Unchecked	Unchecked	Unchecked	Unchecked	Unchecked
32			Intact myeloma	IgG Lambda	IgG	Lambda	Yes	1	2	2.56	3.5	151	Normal	High risk	1870	52.2	19.1	7.12	12	old	partial	Yes	Autologus	No		No	Yes	2	Yes	36	22	DARA	DARA only		Daratumumab		PR	VGPR + PR	16	positive	0.82	negative	Checked	Unchecked	Unchecked	Unchecked	Unchecked	Unchecked	Unchecked
33			Intact myeloma	IgA Lambda	IgA	Lambda	Yes	1	1	1.72	3.6	187	Normal	Standard risk	881	528	52.7	22.9	26.2	old	No	No		No		No	No	1	No	41	20	Proteasome inhibitors	Velcade	Dexamethasone	VD (Velcade, Dexamethasone)		nCR	CR+nCR	1024	positive	4.71	positive	Checked	Unchecked	Unchecked	Unchecked	Unchecked	Unchecked	Unchecked
34			Intact myeloma	IgG Lambda	IgG	Lambda	Yes	2	2	5	4.7	391		Standard risk	1140	87.7	102	2520	14.9	old	partial	Yes	Autologus	No		No	Yes	3	No	37	16	Proteasome inhibitors	Carfilzomib		KCD - Carfilzomib, Cyclophosphamide and Dexamethasone		PR	VGPR + PR	0	negative	1.57	positive	Unchecked	Unchecked	Unchecked	Unchecked	Unchecked	Unchecked	Unchecked
35			Intact myeloma	IgG Lambda	IgG	Lambda	No	3	2	6.28	4.7	329	Normal	Standard risk	406	26.5	18.5	1.79	1.93	old	partial	No		No		No	No	2	Yes	36	15	DARA	Revlimid Dexamethasone		DRd (Daratumumab, Revlimid, Dexamethasone)		CR	CR+nCR	128	positive	3.07	positive	Checked	Unchecked	Unchecked	Unchecked	Unchecked	Unchecked	Unchecked
36			Intact myeloma	IgG Kappa	IgG	Kappa	Yes	3	2	20.1	2	103	Normal	Standard risk	4690	156	36.4	3910	28.8	old	partial	Yes	Autologus	No		No	No	2	No	35	21	Proteasome inhibitors	Velcade		Maintenance Velcade		PR	VGPR + PR	128	positive	4.2	positive	Checked	Unchecked	Unchecked	Unchecked	Unchecked	Unchecked	Unchecked
37			Intact myeloma	IgG Kappa	IgG	Kappa	No	1	1	2.38	3.51	329	Normal	Standard risk	6740	45.5	60.3	7.11	5.76	old	partial	Yes	Autologus	No		No	No	2	Yes	39	16	DARA	Revlimid Dexamethasone		DRd (Daratumumab, Revlimid, Dexamethasone)		PR	VGPR + PR	128	positive	4.39	positive	Checked	Unchecked	Unchecked	Unchecked	Unchecked	Unchecked	Unchecked
38			Intact myeloma	IgA Kappa	IgA	Kappa	No	2	2	2.3	3.3	121	Normal	High risk	317	4560	18.6	1060	6.34	old	partial	Yes	Autologus	No		No	Yes	3	Yes	35	21	Proteasome inhibitors	Carfilzomib		KCD - Carfilzomib, Cyclophosphamide and Dexamethasone		VGPR (at least)	VGPR + PR	256	positive	4.85	positive	Checked	Unchecked	Unchecked	Unchecked	Unchecked	Unchecked	Unchecked
39			Light chain disease	Kappa		Kappa	No	2	2	3.96	3.6	198	Normal	Standard risk	464	26.5	<18.5	8470	6.23	old	complete	No		No		No	No	1	No	34	13	IMid	Revlimid		Maintenance Revlimid		VGPR (at least)	VGPR + PR	64	positive	2.36	positive	Unchecked	Unchecked	Unchecked	Unchecked	Unchecked	Unchecked	Unchecked
40			Light chain disease	Lambda		Lambda	No	3	2	6.8	4.2	169	Normal	Standard risk	778	75.4	39.4	7.52	8830	old	partial	Yes	Autologus	Yes	Allogeneic	No	Yes	4	Yes	35	20	DARA	DARA only		Daratumumab		CR	CR+nCR	256	positive	4.68	positive	Unchecked	Unchecked	Unchecked	Unchecked	Unchecked	Unchecked	Unchecked
41			Intact myeloma	IgA Kappa	IgA	Kappa	Yes				4.2	141	Normal		979	1260	18.5	49.7	5.13	old	partial	No		No		No	Yes	4	No	35	14	Proteasome inhibitors	Velcade	other	Other	Velcade + malfalan	SD	SD	256	positive	3.86	positive	Checked	Unchecked	Unchecked	Unchecked	Unchecked	Unchecked	Unchecked
42			Light chain disease	Lambda		Lambda	No	1	1	2.83	4.1	248	Normal	Standard risk	528	24.6	21.5	14.2	1090	old	complete	No		No		No	No	5	Yes	35	21	other	Balantamab mafadotin		Balantamab mafadotin		PR	VGPR + PR	0	negative	0.27	negative	Unchecked	Unchecked	Unchecked	Unchecked	Unchecked	Unchecked	Unchecked
43			Intact myeloma	IgA Lambda	IgA	Lambda	No	3	2	10.3	4.2	311	Normal	Standard risk	933	163	61.5	23	22.1	old	No	Yes	Allogeneic	No		No	No	3	Yes	38	15	DARA	Velcade Dexamethasone		DVd (Daratumumab, Bortezomib, Dexamethasone)		VGPR (proven)	VGPR + PR	128	positive	2.92	positive	Unchecked	Unchecked	Unchecked	Unchecked	Unchecked	Unchecked	Unchecked
44			Intact myeloma	IgA Kappa	IgA	Kappa	No								997	676	60.3	175	24.6	old	No	No		No		No	No	0	No	36	22	no treatment	no treatment		no treatment		SD	SD	16	positive	3.12	positive	Unchecked	Unchecked	Unchecked	Unchecked	Unchecked	Unchecked	Unchecked
46			Intact myeloma	IgG Kappa	IgG	Kappa	No	1	1	3.03	3.6	141	Normal	Standard risk	2860	27.9	117	31.6	18.2	new (siemens)	No	No		No		No	Yes	2	No	36	22	IMiD + PI	Velcade	Revlimid Dexamethasone	VRd (Velcade, (Revlimid, Dexamethasone)		SD	SD	0	negative	0.33	negative	Unchecked	Unchecked	Unchecked	Unchecked	Unchecked	Unchecked	Unchecked
47			Light chain disease	Kappa		Kappa	Yes	1	1	1.88	4.5	218	Normal	Standard risk	575	78.8	17.4	538	7.04	old	complete	No		No		No	No	2	No	38	17	Proteasome inhibitors	Pamolidomid		Other	Pamolidomid	VGPR (proven)	VGPR + PR	0	negative	0.46	negative	Unchecked	Unchecked	Unchecked	Unchecked	Unchecked	Unchecked	Unchecked
48			Light chain disease	Kappa		Kappa	No	3		13	4.2				1070	132	87.3	40.2	18.1	new (siemens)	No	Yes	Autologus	No		No	No	2	Yes	35	14	DARA	Velcade Dexamethasone		DVd (Daratumumab, Bortezomib, Dexamethasone)		VGPR (at least)	VGPR + PR	256	positive	6.77	positive	Checked	Unchecked	Unchecked	Unchecked	Unchecked	Unchecked	Unchecked
49			Intact myeloma	IgG Kappa	IgG	Kappa	Yes	1	1	3.3194	3.5	136	Normal	Standard risk	5120	26.5	19.5	22.3	2.23	old	partial	No		No		No	Yes	1	No	35	14	IMid	Revlimid		Maintenance Revlimid		PR	VGPR + PR	8	negative	1.36	positive	Checked	Unchecked	Unchecked	Unchecked	Unchecked	Unchecked	Unchecked
50			Intact myeloma	IgG Kappa	IgG	Kappa	No	1		2.5	3.5	109	Normal	Standard risk	6070	35.2	18.9	648	3.27	old	complete	Yes	Autologus	No		No	No	1	No	35	22	no treatment	no treatment		no treatment		CR	CR+nCR	512	positive	6.79	positive	Unchecked	Unchecked	Unchecked	Unchecked	Unchecked	Unchecked	Unchecked
51			Light chain disease	Kappa		Kappa	No	1	1	1.92	4.4	200	Normal	Standard risk	1420	157	200	394	23.4	new (siemens)	No	No		No		No	No	1	No	38	16	IMiD + PI	Velcade	Revlimid Dexamethasone	VRd (Velcade, (Revlimid, Dexamethasone)		SD	SD	4096	positive	6.96	positive	Checked	Unchecked	Unchecked	Unchecked	Unchecked	Unchecked	Unchecked
52			Intact myeloma	IgG Kappa	IgG	Kappa	No	2	2	4.63	3.1	139	Normal	High risk	6420	29.7	17.4	820	4.05	old	complete	No		No		No	No	2	Yes	36	23	DARA	Revlimid Dexamethasone		DRd (Daratumumab, Revlimid, Dexamethasone)		VGPR (at least)	VGPR + PR	8	negative	0.84	negative	Unchecked	Unchecked	Unchecked	Unchecked	Unchecked	Unchecked	Unchecked
53			Light chain disease	Lambda		Lambda	No	1		3.73	3.5				867	200	71.7	1.82	47.8	old	partial	No		No		No	No	1	No	39	18	no treatment	no treatment		no treatment		VGPR (at least)	VGPR + PR	2048	positive	6.93	positive	Checked	Unchecked	Unchecked	Unchecked	Unchecked	Checked	Unchecked
54			Light chain disease	Lambda		Lambda	No	3	2	10.3	4.4	179	Normal	Standard risk	1070	57.6	29.6	19	197	old	partial	No		No		No	No	3	Yes	37	15	DARA	Velcade Dexamethasone		DVd (Daratumumab, Bortezomib, Dexamethasone)		SD	SD	64	positive	5.55	positive	Checked	Unchecked	Unchecked	Unchecked	Unchecked	Unchecked	Unchecked
56			Intact myeloma	IgG Kappa	IgG	Kappa	Yes	1	1	2.06	4	142	Normal	Standard risk	2670	125	87.4	16.5	1.7	old	No	Yes	Autologus	No		No	No	2	No	38	17	IMiD + PI	Ixazomib		IRd (Ixazomib, Revlimid, dexamethasone)		PR	VGPR + PR	64	positive	5.35	positive	Checked	Unchecked	Unchecked	Unchecked	Unchecked	Unchecked	Unchecked
57			Intact myeloma	IgG Kappa	IgG	Kappa	No	3	2	9.4	3.3	135	Normal	Standard risk	1010	25.6	16.9	180	11.7	old	partial	Yes	Autologus	Yes	Autologus	Yes	Yes	6	Yes	38	17	other	Selinexor		Other	Selinexor	SD	SD	0	negative	1.06	negative	Unchecked	Unchecked	Unchecked	Unchecked	Unchecked	Unchecked	Unchecked
58			Light chain disease	Lambda		Lambda	No	1	1	1.94	3.9	161	Normal	Standard risk	1580	265	16.8	21.6	12	old	partial	No		No		No	Yes	2	Yes	35	14	DARA	Revlimid Dexamethasone		DRd (Daratumumab, Revlimid, Dexamethasone)		PR	VGPR + PR	64	positive	4.93	positive	Checked	Unchecked	Unchecked	Unchecked	Unchecked	Checked	Checked
59			Light chain disease	Kappa		Kappa	No	1	1	1.82	4.8	192	Normal	Standard risk	943	92.4	<18	1300	8.42	old	partial	Yes	Autologus	No		No	No	1	No	35	14	IMid	Revlimid		Maintenance Revlimid		VGPR (at least)	VGPR + PR	1024	positive	6.72	positive	Unchecked	Unchecked	Unchecked	Unchecked	Unchecked	Unchecked	Unchecked
60			Non Secretory	Non Secretory	Non Secretory	Non Secretory	Yes			2.88	4	144	Normal	Not evaluated	1120	164	125	37.2	22.4	old	No	No		No		No	No	0	No	37	16	no treatment	no treatment		no treatment		Not evaluable (no treatment)	Not evaluable (no treatment)	1024	positive	6.58	positive	Checked	Unchecked	Unchecked	Unchecked	Unchecked	Unchecked	Unchecked
61			Intact myeloma	IgG Kappa	IgG	Kappa	No	2	2	2.94	2.7	152	Normal	Standard risk	9310	25.4	<17.4	551	<0.99	old	partial	Yes	Autologus	No		No	No	2	Yes	35	14	DARA	Revlimid Dexamethasone		DRd (Daratumumab, Revlimid, Dexamethasone)		VGPR (at least)	VGPR + PR	0	negative	0.56	negative	Unchecked	Unchecked	Unchecked	Unchecked	Unchecked	Unchecked	Unchecked
62			Intact myeloma	IgG Kappa	IgG	Kappa	No	3	2	8.04	2.6	103	Normal	Standard risk	4610	58.3	38.2	689	34.8	old	partial	No		No		No	No	2	Yes		13	DARA	Velcade Dexamethasone		DVd (Daratumumab, Bortezomib, Dexamethasone)		VGPR (at least)	VGPR + PR	0	negative	0.78	negative	Unchecked	Unchecked	Unchecked	Unchecked	Unchecked	Unchecked	Unchecked
63			Intact myeloma	IgG Kappa	IgG	Kappa	No	2	2	3.73	3.5	160	Normal	Standard risk	5040	<25	<17.4	18.2	12.1	old	partial	No		No		No	No	2	Yes	37	16	DARA	Revlimid Dexamethasone		DRd (Daratumumab, Revlimid, Dexamethasone)		VGPR (at least)	VGPR + PR			2.25	positive	Checked	Unchecked	Unchecked	Unchecked	Unchecked	Unchecked	Unchecked
64			Intact myeloma	IgG Lambda	IgG	Lambda	No	2	2	2.8	3.2	176	Normal	Standard risk	530	468	18	14.7	19.7	old	partial	Yes	Autologus	No		No	No	1	No	40	18	Proteasome inhibitors	Velcade		Maintenance Velcade		CR	CR+nCR	1024	positive	7.01	positive	Checked	Unchecked	Unchecked	Unchecked	Unchecked	Unchecked	Unchecked
65			Light chain disease	Kappa		Kappa	No	1	2	1.99	4.4	140	Normal	High risk	886	80.2	43.6	268	7.45	old	No	Yes	Autologus	No		No	No	2	Yes	35	14	DARA	Velcade Dexamethasone		DVd (Daratumumab, Bortezomib, Dexamethasone)		VGPR (at least)	VGPR + PR	128	positive	4.71	positive	Checked	Unchecked	Unchecked	Unchecked	Unchecked	Checked	Unchecked
66			Intact myeloma	IgG Kappa	IgG	Kappa	Yes	1	1	2.59	4.1	194	Normal	Standard risk	1490	362	110	62.8	15.8	old	No	Yes	Autologus	No		No	Yes	1	No	36	15	no treatment	no treatment		no treatment		nCR	CR+nCR	2048	positive	7.55	positive	Unchecked	Unchecked	Unchecked	Unchecked	Unchecked	Unchecked	Unchecked
67			Intact myeloma	IgA Kappa	IgA	Kappa	No	1	1	2.43	4.3	279	Normal	Standard risk	512	701	21.7	12.2	13.7	old	partial	Yes	Autologus	No		No	Yes	2	Yes	42	21	DARA	Velcade Dexamethasone		DVd (Daratumumab, Bortezomib, Dexamethasone)		PR	VGPR + PR	16	positive	3.23	positive	Checked	Unchecked	Checked	Unchecked	Unchecked	Checked	Unchecked
68			Intact myeloma	IgA Lambda	IgA	Lambda	No	1	1	1.9	3.9	161	Normal	Standard risk	556	1460	29.1	6.03	109	old	partial	Yes	Autologus	No		No	No	6	Yes	40	17	Proteasome inhibitors	Velcade		Maintenance Velcade		CR	CR+nCR	4096	positive	6.18	positive	Unchecked	Unchecked	Unchecked	Unchecked	Unchecked	Unchecked	Unchecked
69		Plasma cell Leukemia, RELAPSED MYELOMA	Intact myeloma	IgG Kappa	IgG	Kappa	Yes	3	3	8.42	3.3	290	Normal	High risk	9370	21	5	5.36	0.14		partial	Yes	Autologus	Yes	Autologus	No	Yes	3	No	38	14	Proteasome inhibitors	Carfilzomib		KCD - Carfilzomib, Cyclophosphamide and Dexamethasone		PR	VGPR + PR	20000	positive	8.6	positive	Unchecked	Unchecked	Unchecked	Unchecked	Unchecked	Unchecked	Unchecked
70			Intact myeloma	IgG Lambda	IgG	Lambda	No	1	2	2.92	4.3			High risk	2890	23.3	32.2	0.6	0.87	old	partial	Yes	Autologus	No		No	Yes	5	Yes	42	21	other	Melphalan		Other	Malfalan 4mg/d + dexa	PD	PD	128	positive	5.07	positive	Unchecked	Unchecked	Unchecked	Unchecked	Unchecked	Unchecked	Unchecked
71			Intact myeloma	IgG Lambda	IgG	Lambda	No	2	2	2.78	3.3	107	Normal	High risk	667	27.8	25.9	16	454	old	complete	Yes	Allogeneic	No		No	No	3	Yes	40	19	no treatment	no treatment		no treatment		PR	VGPR + PR	2048	positive	7.96	positive	Checked	Unchecked	Unchecked	Unchecked	Unchecked	Unchecked	Unchecked
72			Intact myeloma	IgG Kappa	IgG	Kappa	Yes			2.34	4.4	231	Normal		530	25.6	26.3	1070	12.1	new (siemens)	complete	No		No		No	No	1	No	39	18	IMid	Revlimid		Maintenance Revlimid		VGPR (at least)	VGPR + PR	1024	positive	7.67	positive	Checked	Unchecked	Unchecked	Unchecked	Unchecked	Unchecked	Unchecked
73			Intact myeloma	IgA Kappa	IgA	Kappa	No	3	2	25.9	4.4	219	Normal	Standard risk	525	529	<18.5	3320	8.13	old	partial	No		No		No	No	1	No	42	21	IMiD + PI	Velcade	Revlimid Dexamethasone	VRd (Velcade, (Revlimid, Dexamethasone)		PR	VGPR + PR	20000	positive	8.5	positive	Unchecked	Unchecked	Unchecked	Unchecked	Unchecked	Unchecked	Unchecked
74			Intact myeloma	IgG Kappa	IgG	Kappa	Yes	1		1.87	4.1				1200	25	17.4	2000	1.5	old	partial	Yes	Autologus	No		Yes	Yes	6	Yes	38	48	Proteasome inhibitors	Velcade	other	Other	Velcade, Venetoclax	PD	PD	0	negative	0.32	negative	Unchecked	Unchecked	Unchecked	Unchecked	Unchecked	Unchecked	Unchecked
75			Intact myeloma	IgG Lambda	IgG	Lambda	No	2	2	4.69	3.5	160	Normal	Standard risk	8370	30.3	18.8	14.6	116	new (siemens)	partial	No		No		No	No	2	Yes	37	16	DARA	Velcade Dexamethasone		DVd (Daratumumab, Bortezomib, Dexamethasone)		SD	SD	256	positive	4.03	positive	Checked	Unchecked	Checked	Unchecked	Checked	Unchecked	Unchecked
76			Intact myeloma	IgG Kappa	IgG	Kappa	No			2.14	4.1	120	Normal	High risk	2350	27.7	20.8	69.4	6.17		complete	No		No		No	No	2	Yes	37	16	Proteasome inhibitors	Velcade	Dexamethasone	VD (Velcade, Dexamethasone)		SD	SD	512	positive	5.6	positive	Checked	Checked	Checked	Unchecked	Unchecked	Unchecked	Checked
77			Intact myeloma	IgG Kappa	IgG	Kappa	Yes			2.37	3.9				2180	26	26.9	119	10.7	old	partial	Yes	Autologus	Yes	Autologus	No	No	3	Yes	44	23	IMid	Revlimid		Maintenance Revlimid		SD	SD	64	positive	3.11	positive	Unchecked	Unchecked	Unchecked	Unchecked	Unchecked	Unchecked	Unchecked
78			Intact myeloma	IgG Kappa	IgG	Kappa	No	2	2	3.6	3.9	149	Normal	Standard risk	3190	25.4	17	599	1.71		complete	Yes	Autologus	No		Yes	No	3	Yes	39	9	no treatment	no treatment		no treatment		CR	CR+nCR	4096	positive	8.26	positive	Checked	Unchecked	Unchecked	Unchecked	Unchecked	Checked	Unchecked
79			Intact myeloma	IgG Kappa	IgG	Kappa	Yes	1	1	1.98	4.2	230	Normal	Standard risk	4346.2	17.4	25.2	18.4	2.6		partial	Yes	Autologus	No		No	Yes	2	Yes	38	17	DARA	Revlimid Dexamethasone		DRd (Daratumumab, Revlimid, Dexamethasone)		VGPR (proven)	VGPR + PR	32	positive	4.12	positive	Unchecked	Unchecked	Checked	Unchecked	Unchecked	Checked	Unchecked
80			Intact myeloma	IgA Kappa	IgA	Kappa	Yes	3	2	9.8	3.8	92	Normal	Standard risk	525	4680	20	613	8	old	partial	Yes	Autologus	Yes	Autologus	No	No	5	Yes	42	21	IMid	Pomalidomide		Imnovid		CR	CR+nCR	0	negative	1.59	positive	Unchecked	Unchecked	Unchecked	Unchecked	Unchecked	Unchecked	Unchecked
81			Light chain disease	Lambda		Lambda	Yes	3	3	11.5	4.8	489	High	High risk	306	12.1	4.9	0.19	3110	old	complete	Yes	Autologus	Yes	Autologus	No	No	4	No	41	20	Proteasome inhibitors	Ixazomib		Other	Ixazomib	sCR	CR+nCR	0	negative	0.42	negative	Unchecked	Unchecked	Unchecked	Unchecked	Unchecked	Unchecked	Unchecked
82			Non Secretory	Non Secretory	Non Secretory	Non Secretory	No															No		No		No	No	0	No		24	no treatment	no treatment		no treatment		Not evaluable (no treatment)	Not evaluable (no treatment)	32	positive	2.19	positive	Unchecked	Unchecked	Unchecked	Unchecked	Unchecked	Unchecked	Unchecked
83			Intact myeloma	IgA Lambda	IgA	Lambda	Yes	1	1	3.09	4.2	132	Normal	Standard risk	433	1060	125	5.82	91.2	old	partial	Yes	Autologus	No		No	No	1	No	48	27	no treatment	no treatment		no treatment		VGPR (at least)	VGPR + PR	1024	positive	7.24	positive	Checked	Unchecked	Unchecked	Unchecked	Unchecked	Unchecked	Unchecked
84			Light chain disease	Kappa		Kappa	No	1	1	3.03	4.5	136	Normal	Standard risk	680	35.5	18	1000	9.19	old	complete	Yes	Autologus	No		No	No	1	No	42	21	Proteasome inhibitors	Velcade	Dexamethasone	VD (Velcade, Dexamethasone)		CR	CR+nCR	1024	positive	7.42	positive	Checked	Unchecked	Unchecked	Unchecked	Unchecked	Unchecked	Unchecked
85			Light chain disease	Kappa		Kappa	No	1	1	1.72	4.8	193	Normal	Standard risk	315	25.6	35.7	23.6	5.56	new (siemens)	complete	No		No		No	Yes	4	Yes	35	14	other	Balantamab mafadotin		Balantamab mafadotin		SD	SD	8	negative	1.21	positive	Unchecked	Unchecked	Unchecked	Unchecked	Unchecked	Unchecked	Unchecked
86			Light chain disease	Kappa		Kappa	Yes	1	1	2.01	4.1	201	Normal	Standard risk	992	393	110	33.2	13.5	old	No	Yes	Autologus	No		No	Yes	2	Yes	39	17	DARA	DARA only		Daratumumab		CR	CR+nCR	64	positive	2.44	positive	Checked	Unchecked	Unchecked	Unchecked	Unchecked	Unchecked	Unchecked
87			Intact myeloma	IgG Kappa	IgG	Kappa	No	1	2	3.41	4.8	511	High	Standard risk	1150	214	37.3	575	26	old	partial	Yes	Autologus	No		No	No	4	Yes	43	22	DARA	Pomalidomide		Other	Daratumumab + Imnovid	PR	VGPR + PR	0	negative	0.51	negative	Checked	Checked	Unchecked	Unchecked	Unchecked	Unchecked	Unchecked
88			Intact myeloma	IgG Lambda	IgG	Lambda	Yes	1	1	3.18	3.9	160	Normal	Standard risk	1540	123	39.9	19.1	412	old	partial	Yes	Autologus	No		No	No	2	Yes	38	16	DARA	DARA only		Daratumumab		PR	VGPR + PR	32	positive	4.51	positive	Checked	Unchecked	Unchecked	Unchecked	Unchecked	Unchecked	Unchecked
89			Intact myeloma	IgG Lambda	IgG	Lambda	Yes								7700							Yes	Autologus	No		No	No	2	No	36	15	no treatment	no treatment		no treatment		PR	VGPR + PR	128	positive	5.47	positive	Checked	Unchecked	Unchecked	Unchecked	Unchecked	Unchecked	Unchecked
90			Intact myeloma	IgG Kappa	IgG	Kappa	No	1	1	2.5	3.7	113	Normal	Standard risk	4090	127	38.7	109	11.7	old	partial	Yes	Autologus	No		No	No	2	No	38	17	IMid	Pomalidomide		Imnovid		PR	VGPR + PR	64	positive	5.02	positive	Unchecked	Unchecked	Unchecked	Unchecked	Unchecked	Unchecked	Unchecked
91			Light chain disease	Lambda		Lambda	Yes	1	1	2.99	4	424	Normal	Standard risk	235	27.9	25.6	2.28	84.6	new (siemens)	complete	Yes	Autologus	Yes	Autologus	No	No	5	Yes	41	18	DARA	DARA only		Daratumumab		PR	VGPR + PR	32	positive	3.44	positive	Checked	Unchecked	Unchecked	Unchecked	Unchecked	Unchecked	Unchecked
92			Light chain disease	Lambda		Lambda	No	3		12	4.4				325	26.5	18.5	13.5	411	old	complete	Yes	Autologus	No		No	Yes	5	Yes	41	20	Proteasome inhibitors	Velcade	other	Other	VD + SVD	SD	SD	8	negative	2.24	positive	Checked	Unchecked	Unchecked	Unchecked	Unchecked	Unchecked	Unchecked
93			Intact myeloma	IgG Lambda	IgG	Lambda	No	1	1	3.01	3.9	184	Normal	Standard risk	3810	25.6	28.8	13.1	248	new (siemens)	partial	No		No		No	Yes	1	No	36	15	IMiD + PI	Velcade	Revlimid Dexamethasone	VRd (Velcade, (Revlimid, Dexamethasone)		PR	VGPR + PR	64	positive	2.48	positive	Unchecked	Unchecked	Unchecked	Unchecked	Unchecked	Unchecked	Unchecked
94			Intact myeloma	IgG Kappa	IgG	Kappa	No															No		No		No	Yes	3	Yes	45	35	IMiD + PI	Carfilzomib		Other	KPD	nCR	CR+nCR	0	negative	0.46	negative	Unchecked	Unchecked	Unchecked	Unchecked	Unchecked	Unchecked	Unchecked
95			Intact myeloma	IgA Lambda	IgA	Lambda	No	3	3	9.29	3.7	280	High	High risk	281	1680	<18.5	8.65	4170	old	partial	No		No		No	No	1	No	43	22	Proteasome inhibitors	Velcade	Dexamethasone	VD (Velcade, Dexamethasone)		VGPR (at least)	VGPR + PR	64	positive	5.55	positive	Checked	Unchecked	Unchecked	Unchecked	Unchecked	Checked	Unchecked
96			Intact myeloma	IgG Lambda	IgG	Lambda	Yes	2		5.45	3.8				2300	106	33.2	15.7	112	old	partial	Yes	Autologus	No		No	Yes	2	Yes	40	16	DARA	Velcade Dexamethasone		DVd (Daratumumab, Bortezomib, Dexamethasone)		PR	VGPR + PR	0	negative	0.54	negative	Checked	Unchecked	Unchecked	Unchecked	Unchecked	Unchecked	Unchecked
97			Light chain disease	Kappa		Kappa	No	2		4.23	3.8				501	17	46.2	597	0.33	old	complete	Yes	Autologus	No		No	No	2	Yes	41	20	DARA	Revlimid Dexamethasone		DRd (Daratumumab, Revlimid, Dexamethasone)		PR	VGPR + PR	0	negative	0.52	negative	Unchecked	Unchecked	Unchecked	Unchecked	Unchecked	Unchecked	Unchecked
98			Intact myeloma	IgG Lambda	IgG	Lambda	No	1		2.16	3.8				1920	80	28	10.1	226		partial	Yes	Autologus	No		Yes	No	3	Yes	37	14	DARA	Velcade Dexamethasone		DVd (Daratumumab, Bortezomib, Dexamethasone)		VGPR (at least)	VGPR + PR	64	positive	1.97	positive	Unchecked	Unchecked	Unchecked	Unchecked	Unchecked	Checked	Checked
99			Intact myeloma	IgG Lambda	IgG	Lambda	No	2		4.74	3.1				741	81.2	135	20.3	251	old	No	No		No		No	No	2	Yes	37	16	DARA	DARA only		Daratumumab		VGPR (at least)	VGPR + PR			0.36	negative	Checked	Unchecked	Unchecked	Unchecked	Unchecked	Unchecked	Unchecked
100			Light chain disease	Lambda		Lambda	Yes	3		18.1	3.8				655	68	33.6	8.41	68.7	old	complete	Yes	Autologus	Yes		Yes	Yes	4	Yes	40	19	Proteasome inhibitors	Carfilzomib		KCD - Carfilzomib, Cyclophosphamide and Dexamethasone		PR	VGPR + PR	256	positive	5.15	positive	Checked	Unchecked	Unchecked	Unchecked	Unchecked	Unchecked	Unchecked
101			Intact myeloma	IgA Lambda	IgA	Lambda	No	3		6.47	3.8				741	692	17.4	15	53.3	old	partial	Yes	Autologus	Yes	Autologus	Yes	No	4	Yes	42	21	Proteasome inhibitors	Carfilzomib		KCD - Carfilzomib, Cyclophosphamide and Dexamethasone		PR	VGPR + PR			0.63	negative	Unchecked	Unchecked	Unchecked	Unchecked	Unchecked	Checked	Unchecked
102			Intact myeloma	IgG Kappa	IgG	Kappa	Yes	1	1	2.84	4.3			Standard risk	1720	80.1	18.8	39.8	22.1	new (siemens)	partial	Yes	Autologus	Yes	Autologus	No	Yes	3	Yes		25	DARA	VRD		D-RVD (Daratumumab, Revlimid, Velcade, Dexamethasone)		VGPR (at least)	VGPR + PR	128	positive	2.15	positive	Checked	Unchecked	Unchecked	Unchecked	Unchecked	Unchecked	Unchecked
103			Intact myeloma	IgG Kappa	IgG	Kappa	No	1	1	3.8	3.5	115	Normal	Standard risk	5270	35.1	24.8	622	2.12	old	partial	Yes	Autologus	No		No	No	2	No	36	15	no treatment	no treatment		no treatment		CR	CR+nCR	8192	positive	6.17	positive	Unchecked	Unchecked	Unchecked	Unchecked	Unchecked	Unchecked	Unchecked
104			Intact myeloma	IgG Kappa	IgG	Kappa	Yes	2		3.41	3.8				3230	23.1	17	123	0.81	old	partial	Yes	Autologus	No		Yes	No	3	Yes	42	21	DARA	Revlimid Dexamethasone		DRd (Daratumumab, Revlimid, Dexamethasone)		VGPR (at least)	VGPR + PR			0.81	negative	Unchecked	Unchecked	Unchecked	Unchecked	Unchecked	Unchecked	Unchecked
105			Light chain disease	Kappa		Kappa	No	3	2	11.8	4.2	230	Normal	Standard risk	543	53.8	46.9	8720	17	old	partial	No		No		No	No	1	No	42	21	Proteasome inhibitors	Velcade		Maintenance Velcade		VGPR (at least)	VGPR + PR	4096	positive	5.91	positive	Unchecked	Unchecked	Unchecked	Unchecked	Unchecked	Unchecked	Checked
106			Intact myeloma	IgG Kappa	IgG	Kappa	Yes	1		2.16	3.2				2110	39.6	18	52.7	9.54	old	partial	Yes	Autologus	No		Yes	No	5	Yes	41	20	DARA	Pomalidomide		Other	Daratumumab + Imnovid	PR	VGPR + PR	8	negative	3.5	positive	Checked	Unchecked	Unchecked	Unchecked	Unchecked	Unchecked	Checked
107			Intact myeloma	IgG Kappa	IgG	Kappa	No	1	1	3.4	3.9	176	Normal	Standard risk	1410	59.4	71.4	113	18.4	new (siemens)	partial	No		No		No	No	4	Yes	40	19	DARA	Malfalan		Other	Daratumumab + Malfalan 2mg/day	VGPR (proven)	VGPR + PR	16	positive	2.64	positive	Unchecked	Unchecked	Unchecked	Unchecked	Unchecked	Unchecked	Unchecked
108			Light chain disease	Kappa		Kappa	Yes	3	2	23.6	3.5	165	Normal	Standard risk	294	25	17.4	26700	5.54	old	complete	Yes	Autologus	No				1	No	37	16	Proteasome inhibitors	Velcade		Maintenance Velcade		VGPR (at least)	VGPR + PR	1024	positive	5.97	positive	Checked	Unchecked	Unchecked	Unchecked	Unchecked	Unchecked	Unchecked
109			Intact myeloma	IgG Kappa	IgG	Kappa	No	2	2	3.8	2.5	94	Normal	Not evaluated	1760	426	43.5	69.4	49.9	old	No	No		No		No	Yes	2	No	35	13	Proteasome inhibitors	Carfilzomib		KCD - Carfilzomib, Cyclophosphamide and Dexamethasone		PR	VGPR + PR	512	positive	4.8	positive	Checked	Unchecked	Unchecked	Unchecked	Unchecked	Unchecked	Unchecked
110			Intact myeloma	IgG Kappa	IgG	Kappa	Yes	3		6.15	4.4				4580	43.8	60.5	13.7	1.16	old	partial	Yes	Autologus	No		No	No	1	No	48	27	no treatment	no treatment		no treatment		CR	CR+nCR	1024	positive	4.67	positive	Checked	Unchecked	Unchecked	Unchecked	Unchecked	Unchecked	Unchecked
111			Intact myeloma	IgG Kappa	IgG	Kappa	Yes				4.7				1420	412	18.8	262	44.6	new (siemens)	partial	Yes	Autologus	No		No	Yes	2	No	37	16	IMiD + PI	Carfilzomib		Kyprolis - Imnovid - Dexamethasone		PR	VGPR + PR	512	positive	4.88	positive	Checked	Unchecked	Unchecked	Unchecked	Unchecked	Unchecked	Unchecked
112			Intact myeloma	IgA Lambda	IgA	Lambda	No								566	1320	36.6	8.74	13.4	old	partial	No		No		No	No	1	Yes	41	19	DARA	DARA only		Daratumumab		PR	VGPR + PR	256	positive	4.83	positive	Checked	Unchecked	Unchecked	Unchecked	Unchecked	Unchecked	Unchecked
113			Intact myeloma	IgG Kappa	IgG	Kappa	No															No		No		No	No	0	No	38	17	no treatment	no treatment		no treatment		Not evaluable (no treatment)	Not evaluable (no treatment)	128	positive	1.49	positive	Unchecked	Unchecked	Unchecked	Unchecked	Unchecked	Unchecked	Unchecked
114			Intact myeloma	IgG Kappa	IgG	Kappa	No	1		2.46	3.9				6500	77	17	4.46	0.74	old	partial	Yes	Autologus	No		No	No	1	No	42	21	IMid	Revlimid		Maintenance Revlimid		VGPR (at least)	VGPR + PR	128	positive	3.46	positive	Unchecked	Unchecked	Unchecked	Unchecked	Unchecked	Unchecked	Unchecked
115			Intact myeloma	IgG Lambda	IgG	Lambda	No	1	1	3.2	4.6	182	Normal	Standard risk	965	60.2	49.2	8.67	473	old	partial	No		No		No	No	2	No	40	19	IMid	Pomalidomide		Imnovid		CR	CR+nCR	0	negative	3.15	positive	Unchecked	Unchecked	Unchecked	Unchecked	Unchecked	Unchecked	Unchecked
116			Light chain disease	Kappa		Kappa	No	3	2	7.3	4.1	185	Normal	Standard risk	909	341	18.1	4470	15.4	old	partial	Yes	Autologus	No		Yes	No	1	No	50	28	no treatment	no treatment		no treatment		CR	CR+nCR			0.57	negative	Unchecked	Unchecked	Unchecked	Unchecked	Unchecked	Unchecked	Unchecked
117			Intact myeloma	IgG Kappa	IgG	Kappa	No	2	2	4.83	5.4	172	Normal	High risk	514	26.5	18.5	9950	1.23	old	complete	Yes	Autologus	No		No	No	3	Yes	42	21	Proteasome inhibitors	Carfilzomib		Maintenance Carfilzomib		CR	CR+nCR	256	positive	5.31	positive	Unchecked	Unchecked	Unchecked	Unchecked	Unchecked	Unchecked	Unchecked
118			Intact myeloma	IgG Kappa	IgG	Kappa	Yes	1	1	1.92	4	168	Normal	Standard risk	1290	77.6	28.7	429	27.8	old	partial	Yes	Autologus	No		No	No	1	No	37	16	IMiD + PI	Velcade	Revlimid Dexamethasone	VRd (Velcade, (Revlimid, Dexamethasone)		VGPR (at least)	VGPR + PR	512	positive	6.06	positive	Checked	Unchecked	Unchecked	Unchecked	Unchecked	Unchecked	Checked
119			Intact myeloma	IgG Kappa	IgG	Kappa	No	3	2	8.49	3	250	Normal	Standard risk	5370	26	18	169	3.43	old	partial	No		No		No	No	3	Yes	41	17		Balantamab mafadotin		Balantamab mafadotin		PR	VGPR + PR			0.17	negative	Unchecked	Unchecked	Unchecked	Unchecked	Unchecked	Unchecked	Unchecked
120			Intact myeloma	IgG Lambda	IgG	Lambda	No	2	2	4.69	3.3	110	Normal	Standard risk	3510	25	17.4	2.28	1280	old	partial	Yes	Autologus	No		No	No	3	Yes	44	23	other	CAR-T		Other	CAR-T	CR	CR+nCR			0.22	negative	Unchecked	Unchecked	Unchecked	Unchecked	Unchecked	Unchecked	Unchecked
121			Intact myeloma	IgG Kappa	IgG	Kappa	No	2		3.59	3.8				2950	115	36.8	162	16.1	new (siemens)	partial	No		No		No	No	2	No	67	15	IMid	Revlimid		Other	Revlimid 25 mg	SD	SD	128	positive	3.13	positive	Unchecked	Unchecked	Unchecked	Unchecked	Unchecked	Unchecked	Unchecked
122			Intact myeloma	IgG Kappa	IgG	Kappa	No	2	2	3.6	3.6	198	Normal	Standard risk	701	53.8	91.5	36.1	12	old	partial	No		No		No	No	1	No	44	23	no treatment	no treatment		no treatment		nCR	CR+nCR			0.8	negative	Unchecked	Unchecked	Unchecked	Unchecked	Unchecked	Unchecked	Unchecked
123			Intact myeloma	IgG Kappa	IgG	Kappa	No	1		3.45	4.5				1030	150	146	2630	18.8	old	No	Yes	Autologus	No		Yes	No	2	Yes	42	21	DARA	Revlimid Dexamethasone		DRd (Daratumumab, Revlimid, Dexamethasone)		sCR	CR+nCR			0.71	negative	Unchecked	Unchecked	Unchecked	Unchecked	Unchecked	Unchecked	Unchecked
124			Light chain disease	Lambda		Lambda	Yes				5.2											Yes	Autologus	No		No	No	8	Yes	44	17	Proteasome inhibitors	Velcade	other	Other	VRD + Cytoxan (velcade +other)	PR	VGPR + PR	32	positive	2.05	positive	Checked	Unchecked	Unchecked	Unchecked	Unchecked	Unchecked	Unchecked
125			Intact myeloma	IgG Kappa	IgG	Kappa	No	3	2	5.56	4.1	284	High	Standard risk	1670	26.4	25.5	2080	13.2	new (siemens)	partial	No		No		No	No	1	No	43	20	IMiD + PI	Velcade	Revlimid Dexamethasone	VRd (Velcade, (Revlimid, Dexamethasone)		PR	VGPR + PR			0.39	negative	Unchecked	Unchecked	Unchecked	Unchecked	Unchecked	Unchecked	Unchecked
126			Light chain disease	Lambda		Lambda	Yes	3	2	9.5	2.2	124	Normal	Standard risk	262	187	32.2	14	76	old	partial	Yes	Autologus	No		No	No	2	Yes		21	DARA	Revlimid Dexamethasone		DRd (Daratumumab, Revlimid, Dexamethasone)		SD	SD	16	positive	4.25	positive	Unchecked	Unchecked	Unchecked	Unchecked	Unchecked	Unchecked	Unchecked
127			Intact myeloma	IgG Kappa	IgG	Kappa	Yes	1	1	2.1	4.2	251	Normal	Standard risk	3100	263	89.2	5.56	0.83	old	No	Yes	Autologus	No		Yes	No	2	No	37	15	IMid	Revlimid		Maintenance Revlimid		SD	SD	4096	positive	7.45	positive	Unchecked	Unchecked	Unchecked	Unchecked	Unchecked	Unchecked	Unchecked
128			Intact myeloma	IgG Lambda	IgG	Lambda	No	3	3	19	2.9	215	Normal	High risk	2950	33.4	18.5	15.3	2100	old	partial	Yes	Autologus	No		No	No	3	No		19	Proteasome inhibitors	Velcade	Dexamethasone	VD (Velcade, Dexamethasone)		nCR	CR+nCR	256	positive	9.21	positive	Checked	Unchecked	Unchecked	Unchecked	Unchecked	Unchecked	Unchecked
129			Intact myeloma	IgG Kappa	IgG	Kappa	No	3	2	11.5	3.3	165	Normal	Standard risk	4170	175	18.8	3180	17.8	old	partial	No		No		No	No	2	Yes		17	Proteasome inhibitors	Velcade	Revlimid Dexamethasone	VRd (Velcade, (Revlimid, Dexamethasone)		PR	VGPR + PR			0.23	negative	Unchecked	Unchecked	Unchecked	Unchecked	Unchecked	Unchecked	Unchecked
130			Intact myeloma	IgG Kappa	IgG	Kappa	No			3.54	3.8				2390	125	55	0.01	22	old	partial	Yes	Autologus	No		No	No	1	No		14	no treatment	no treatment		no treatment		VGPR (at least)	VGPR + PR	2048	positive	8.01	positive	Unchecked	Unchecked	Unchecked	Unchecked	Unchecked	Unchecked	Unchecked
131			Intact myeloma	IgG Lambda	IgG	Lambda	No	1	1	3.31	4.1	160	Normal	Standard risk	1780	23.3	18.6	34.2	72	old	partial	No		No		No	No	4	Yes		17	IMid	Pomalidomide		Imnovid		PR	VGPR + PR			5.32	positive	Checked	Unchecked	Unchecked	Unchecked	Unchecked	Unchecked	Unchecked
132			Intact myeloma	IgG Lambda	IgG	Lambda	No	1		2.9	3.9				3520	47.9	396	2.33	47.1	old	No	Yes	Autologus	No		Yes	No	6	No		22	IMid	Elo-RD		Elo-RD (Elotuzumab, Revlimid, and Dexamethasone)		SD	SD	128	positive	7.47	positive	Checked	Unchecked	Checked	Unchecked	Unchecked	Unchecked	Unchecked
133			Intact myeloma	IgG Lambda	IgG	Lambda	No	1		3.23	4.1	148	Normal	Not evaluated	4950	25	17.4	8.3	5220	old	partial	Yes	Autologus	No		No	No	1	No	40	19	Proteasome inhibitors	Velcade		Maintenance Velcade		nCR	CR+nCR	512	positive	5.5	positive	Checked	Unchecked	Unchecked	Unchecked	Checked	Unchecked	Unchecked
134			Intact myeloma	IgA Kappa	IgA	Kappa	No	1	1	2.08	4	172	Normal	Standard risk	766	534	56.4	89.7	9.72	old	No	Yes	Autologus	No		No	Yes	2	No	38	17	Proteasome inhibitors	Velcade		Maintenance Velcade		PR	VGPR + PR	32	positive	5.68	positive	Unchecked	Unchecked	Unchecked	Unchecked	Unchecked	Unchecked	Unchecked
135			Light chain disease	Kappa		Kappa	No	1	1	2.5	4.3	120	Normal	Standard risk	925	99.6	66.8	467	15.3	new (siemens)	No	No		No		No	Yes	4	No	48	27	IMid	Pomalidomide		Other	pomalidomide	SD	SD	16	positive	2.04	positive	Checked	Checked	Unchecked	Unchecked	Unchecked	Checked	Unchecked
136	active treated colon cancer		Intact myeloma	IgG Kappa	IgG	Kappa	No	2	2	4.06	4.2	208	Normal	Standard risk	1380	95.7	55.8	534	10.8	old	No	No		No		No	Yes	2	Yes	38	17	DARA	Revlimid Dexamethasone		DRd (Daratumumab, Revlimid, Dexamethasone)		VGPR (at least)	VGPR + PR			0.29	negative	Unchecked	Unchecked	Unchecked	Unchecked	Unchecked	Unchecked	Unchecked
137			Intact myeloma	IgG Lambda	IgG	Lambda	No			3.6	4	315	Normal	Not evaluated	2040	32.3	30.7	2.73	16.9	old	partial	No		No		No	No	0	No	45	24	no treatment	no treatment		no treatment		Not evaluable (no treatment)	Not evaluable (no treatment)	0	negative	1.51	positive	Checked	Unchecked	Unchecked	Unchecked	Unchecked	Unchecked	Unchecked
138			Light chain disease	Kappa		Kappa	No	2		3.7	4.3	332	Normal	Not evaluated	583	27	59.3	845	6.13	old	complete	Yes	Autologus	No		No	No	2	No	47	26	no treatment	no treatment		no treatment		nCR	CR+nCR	1024	positive	5.46	positive	Checked	Unchecked	Unchecked	Unchecked	Unchecked	Unchecked	Unchecked
139			Intact myeloma	IgG Lambda	IgG	Lambda	No								774	48.9	18	10.1	377	old	partial	Yes	Autologus	No		No	Yes	5	No	53	29	Proteasome inhibitors	Carfilzomib		Maintenance Carfilzomib		VGPR (proven)	VGPR + PR	32	positive	2.69	positive	Unchecked	Unchecked	Unchecked	Unchecked	Unchecked	Unchecked	Unchecked
140	cryoglobulinemia		Intact myeloma	IgM Kappa	IgM	Kappa	No															No		No		No	No	0	No	49	28	no treatment	no treatment		no treatment		SD	SD	256	positive	5.28	positive	Unchecked	Unchecked	Unchecked	Unchecked	Unchecked	Unchecked	Unchecked
141			Intact myeloma	IgG Lambda	IgG	Lambda	No	1	1	2.95	4	198	Normal	Standard risk	1720	128	132	14	386	old	No	Yes	Autologus	No		No	Yes	1	No	41	19	IMid	Revlimid		Maintenance Revlimid		nCR	CR+nCR	512	positive	5.94	positive	Checked	Unchecked	Unchecked	Unchecked	Unchecked	Unchecked	Unchecked
142			Light chain disease	Lambda		Lambda	Yes	3		12	3.8	391	High	Not evaluated	423	26.2	18.8	10.5	330	new (siemens)	complete	No		No		No	No	2	Yes	42	14	DARA	Velcade Dexamethasone		DVd (Daratumumab, Bortezomib, Dexamethasone)		PD	PD	8	negative	0.45	negative	Checked	Unchecked	Unchecked	Unchecked	Unchecked	Checked	Unchecked
143	s/p liver transplant		Light chain disease	Kappa		Kappa	No							Not evaluated								Yes	Autologus	No		No	No	1	No	50	29	no treatment	no treatment		no treatment		SD	SD	256	positive	5.57	positive	Checked	Unchecked	Unchecked	Unchecked	Unchecked	Unchecked	Unchecked
144			Intact myeloma	IgA Kappa	IgA	Kappa	No	2	2	3.12	3.2	112	Normal	Standard risk	221	665	18.5	168	7.21	new (siemens)	partial	No		No		No	No	2	No	39	18	Proteasome inhibitors	Carfilzomib		KCD - Carfilzomib, Cyclophosphamide and Dexamethasone		VGPR (proven)	VGPR + PR	128	positive	2.78	positive	Checked	Unchecked	Unchecked	Unchecked	Unchecked	Unchecked	Unchecked
145			Light chain disease	Kappa		Kappa	Yes	2	2	5.3	3.9	138	Normal	Standard risk	821	32.6	30.6	77.8	9.1	old	partial	Yes	Autologus	Yes	Autologus	No	Yes	5	Yes	47	26	Proteasome inhibitors	Carfilzomib		Maintenance Carfilzomib		SD	SD	512	positive	6.63	positive	Unchecked	Unchecked	Unchecked	Unchecked	Unchecked	Unchecked	Unchecked
146			Intact myeloma	IgG Lambda	IgG	Lambda	Yes	1	1	2.5	4	208	Normal	Standard risk	333	25	20	6.76	0.09	new (siemens)	complete	Yes	Autologus	No		No	No	6	Yes	40	18	DARA	Pomalidomide		Other	DPD	VGPR (at least)	VGPR + PR			0.4	negative	Checked	Checked	Unchecked	Unchecked	Unchecked	Checked	Checked
147			Intact myeloma	IgG Kappa	IgG	Kappa	No			1.15	4.9	173	Normal	Standard risk	855	103	23	9.03	8.34	new (siemens)	partial	No		No		No	No	0	No		35	no treatment	no treatment		no treatment		Not evaluable (no treatment)	Not evaluable (no treatment)	10000	positive	7.06	positive	Checked	Unchecked	Unchecked	Unchecked	Unchecked	Unchecked	Unchecked
148		Biclonal myeloma, Relapsing	Biclonal myeloma	IgG, IgA Lambda	IgG, IgA	Lambda	No	1		3.77	4.1				2140	2120	7.8	0.15	10	old	partial	No		No		Yes	Yes	4	Yes		27	other	Balantamab mafadotin		Balantamab mafadotin		PD	PD			0.5	negative	Unchecked	Unchecked	Unchecked	Unchecked	Unchecked	Unchecked	Unchecked
149			Intact myeloma	IgA Kappa	IgA	Kappa	No				3.5	56	Normal	Standard risk	295	779	18	42	4.97	old	partial	No		No		No	No	1	No		28	Proteasome inhibitors	Velcade		Maintenance Velcade		VGPR (at least)	VGPR + PR	32	positive	5.74	positive	Unchecked	Unchecked	Unchecked	Unchecked	Unchecked	Unchecked	Unchecked
150			Intact myeloma	IgG Lambda	IgG	Lambda	No		2	3.233	3.08			High risk	4780	276	15	6.5	250.5		partial	Yes	Autologus	No			Yes	3	Yes		21	DARA	DARA only		Daratumumab		PR	VGPR + PR			0.88	negative	Unchecked	Unchecked	Unchecked	Unchecked	Unchecked	Unchecked	Unchecked
151			Intact myeloma	IgG Kappa	IgG	Kappa	No	3		6.26	3.2	198	Normal	High risk	1550	55	32	459	6.71		partial	Yes	Autologus	No		No	No	2	No		25	no treatment	no treatment		no treatment		CR	CR+nCR	256	positive	6.76	positive	Unchecked	Unchecked	Unchecked	Unchecked	Unchecked	Unchecked	Unchecked
152		POEMS syndrome	Intact myeloma	IgA Lambda	IgA	Lambda	No				4.3	281	Normal	Standard risk	1020	162	110				No	Yes	Autologus	No		No	No	0	No	46	25	no treatment	no treatment		no treatment		CR	CR+nCR	10000	positive	6.3	positive	Unchecked	Unchecked	Unchecked	Unchecked	Unchecked	Unchecked	Unchecked
153			Intact myeloma	IgG Lambda	IgG	Lambda	No	1	2	1.52	4.5	164	Normal	High risk	1820	92.1	48.4	12.4	33.8	new (siemens)	No	No		No		No	No	1	Yes	42	21	DARA	VRD		D-RVD (Daratumumab, Revlimid, Velcade, Dexamethasone)		nCR	CR+nCR	256	positive	5.75	positive	Checked	Unchecked	Unchecked	Unchecked	Unchecked	Unchecked	Unchecked
154			Intact myeloma	IgG Lambda	IgG	Lambda	No				3.9	225	Normal	Not evaluated	3500	19.1	21.1	0.91	62.3		partial	Yes	Autologus	No		No	No	2	No	55	32	no treatment	no treatment		no treatment		PD	PD	256	positive	4.98	positive	Unchecked	Unchecked	Unchecked	Unchecked	Unchecked	Unchecked	Unchecked
155		Waldenstrom macroglobulinemia	Waldenstrom	IgM	IgM		No															No		No		No	No	2	No	36	36	no treatment	no treatment		no treatment		VGPR (at least)	VGPR + PR			0.33	negative	Checked	Unchecked	Unchecked	Unchecked	Unchecked	Unchecked	Unchecked
156			Intact myeloma	IgG Lambda	IgG	Lambda	No				4.2	392	Normal	Standard risk	692	73	120	13.5	365		partial	Yes	Autologus	No		No	Yes	1	No		30	no treatment	no treatment		no treatment		CR	CR+nCR	1024	positive	5.4	positive	Checked	Unchecked	Unchecked	Unchecked	Unchecked	Unchecked	Unchecked
157			Intact myeloma	IgA Kappa	IgA	Kappa	No	1	1	3.26	3.6	165	Normal	Standard risk	372	6180	16	104	1.09		partial	Yes	Autologus	No		No	No	1	No	47	26	no treatment	no treatment		no treatment		sCR	CR+nCR	2048	positive	5.63	positive	Checked	Unchecked	Unchecked	Unchecked	Unchecked	Unchecked	Unchecked
158			Intact myeloma	IgA Kappa	IgA	Kappa	No	1	1	3.23	3.7	115	Normal	Standard risk	283	5070	18	12.1	1.79	old	partial	Yes	Autologus	No		No	No	4	Yes		18	Proteasome inhibitors	Carfilzomib		Maintenance Carfilzomib		nCR	CR+nCR			0.78	negative	Checked	Unchecked	Unchecked	Unchecked	Unchecked	Checked	Checked
159			Intact myeloma	IgA Lambda	IgA	Lambda	No	3	3	13.7	3.4	282	High	Standard risk	261	519	24	50.1	461	new (siemens)	partial	No		No		No	Yes	3	Yes	48	27	DARA	DARA only		Other	Dara therapy changed to Imnovid between to Vaccines	PD	PD	0	negative	1.13	positive	Unchecked	Unchecked	Unchecked	Unchecked	Unchecked	Unchecked	Unchecked
160			Intact myeloma	IgA Kappa	IgA	Kappa	No				3.4	96	Normal	Standard risk	590	1750	26	371	14	new (siemens)	partial	No		No		No	No	2	Yes	39	18	DARA	Revlimid Dexamethasone		DRd (Daratumumab, Revlimid, Dexamethasone)		PR	VGPR + PR	256	positive	5.33	positive	Checked	Unchecked	Unchecked	Unchecked	Unchecked	Unchecked	Unchecked
161			Intact myeloma	IgG Lambda	IgG	Lambda	No	2	2	4.9	3.9	107	Normal	Standard risk	1610	43.7	25.2	37.8	19.52	old	partial	Yes	Autologus	No		Yes	No	3	Yes	52	31	DARA	DARA only		Daratumumab		nCR	CR+nCR			0.31	negative	Unchecked	Unchecked	Unchecked	Unchecked	Unchecked	Unchecked	Unchecked
162			Light chain disease	Kappa		Kappa	No	1	1	2.4	4.8	217	Normal	Standard risk	1010	99.6	47	329	11.6	old	No	No		No		No	No	3	No		21	no treatment	no treatment		no treatment		PD	PD	10000	positive	5.89	positive	Checked	Unchecked	Unchecked	Unchecked	Unchecked	Unchecked	Unchecked
163			Intact myeloma	IgG Lambda	IgG	Lambda	No	1	1	2.9	4.1	148	High	Standard risk	4010	23	17	6.01	53.6	old	partial	Yes	Autologus	No		No	Yes	1	No		29	IMid	Revlimid		Maintenance Revlimid		PR	VGPR + PR	512	positive	4.88	positive	Checked	Unchecked	Unchecked	Unchecked	Unchecked	Unchecked	Unchecked
164			Intact myeloma	IgG Kappa	IgG	Kappa	No			1.7	3.8			Standard risk	992	523	73				No	No		No		No	No	0	No		21	no treatment	no treatment		no treatment		Not evaluable (no treatment)	Not evaluable (no treatment)	512	positive	5.61	positive	Unchecked	Unchecked	Unchecked	Unchecked	Unchecked	Unchecked	Unchecked
165			Intact myeloma	IgG Kappa	IgG	Kappa	No	3	3	18	2.4	569	High	Standard risk	5140	11	4	47.5	0.68		partial	No		No		No	No	1	No		25	no treatment	no treatment		no treatment		PR	VGPR + PR	1024	positive	7.5	positive	Unchecked	Unchecked	Unchecked	Unchecked	Unchecked	Unchecked	Unchecked
166			Intact myeloma	IgG Lambda	IgG	Lambda	No			1.94	4.2	118	Normal	Standard risk	2340	74	51	7.13	5.16	new (siemens)	No	No		No		No	No	1	Yes	41	20	DARA	DARA only		Daratumumab		nCR	CR+nCR	1024	positive	5.94	positive	Checked	Unchecked	Unchecked	Unchecked	Unchecked	Unchecked	Unchecked
167			Intact myeloma	IgA Lambda	IgA	Lambda	No	1	1	2.3	3.8	176	Normal	Standard risk	189	1110	18.8	5.23	52.6	new (siemens)	partial	Yes	Autologus	No		No	Yes	4	No	52	23	Proteasome inhibitors	Carfilzomib		KCD - Carfilzomib, Cyclophosphamide and Dexamethasone		VGPR (at least)	VGPR + PR	128	positive	4.75	positive	Checked	Unchecked	Unchecked	Unchecked	Unchecked	Unchecked	Unchecked
168			Intact myeloma	IgG Kappa	IgG	Kappa	No	3	3	8.68	3.1	208	Normal	High risk	1100	26.5	20.1	72.2	8.91	old	partial	Yes	Autologus	No		No	No	2	Yes	52	31	DARA	Revlimid Dexamethasone		DRd (Daratumumab, Revlimid, Dexamethasone)		SD	SD	0	negative	1.46	positive	Unchecked	Unchecked	Unchecked	Unchecked	Unchecked	Checked	Unchecked
169			Intact myeloma	IgG Kappa	IgG	Kappa	Yes	1	1	2.82	3.9	150	Normal	Standard risk	3890	173	35.8	17.7	9.99	old	partial	Yes	Autologus	No		No	No	1	No		28	IMid	Revlimid		Maintenance Revlimid		nCR	CR+nCR	32	positive	4.63	positive	Unchecked	Unchecked	Unchecked	Unchecked	Unchecked	Unchecked	Unchecked
170			Intact myeloma	IgG Kappa	IgG	Kappa	Yes	1	1	2.14	4.7	136	Normal	Standard risk	863	70.6	27.1	3360	2.39	old	partial	Yes	Autologus			Yes	No	2	Yes		15	DARA	Velcade Dexamethasone		DVd (Daratumumab, Bortezomib, Dexamethasone)		nCR	CR+nCR	16	positive	4.1	positive	Checked	Checked	Checked	Unchecked	Unchecked	Checked	Checked
171			Intact myeloma	IgG Lambda	IgG	Lambda	No	3	2	7.22	3.4	227	Normal	Standard risk	6080	26.5	16.9	987	8.11	new (siemens)	partial	No		No			No	6	Yes	60	36	other	Bendamustine		Bendamustine		PR	VGPR + PR			0.16	negative	Unchecked	Unchecked	Unchecked	Unchecked	Unchecked	Unchecked	Unchecked
172			Intact myeloma	IgG Kappa	IgG	Kappa	Yes	1	1	1.8	4.6			Standard risk	991	166	323	10.5	5.1		No	Yes	Autologus	Yes	Autologus	No	Yes	2	No	68	46	IMid	Revlimid		Maintenance Revlimid		CR	CR+nCR	64	positive	5.55	positive	Checked	Unchecked	Unchecked	Unchecked	Unchecked	Unchecked	Unchecked
173			Non Secretory	Non Secretory	Non Secretory	Non Secretory	No	1	1	2.7	3.6	361	High	Standard risk	1250	423	92.5	20.1	24.6	old	No	Yes	Autologus	No		No	Yes	1	No	70	39	no treatment	no treatment		no treatment		CR	CR+nCR	256	positive	5.41	positive	Checked	Unchecked	Unchecked	Unchecked	Unchecked	Unchecked	Unchecked
174			Light chain disease	Kappa		Kappa	No	1		2.93	4.5			Not evaluated	191	8.2	4.3	483	0.04		No	Yes	Autologus	Yes	Autologus	No	No	2	Yes	63	42	DARA	Revlimid Dexamethasone		DRd (Daratumumab, Revlimid, Dexamethasone)		nCR	CR+nCR	0	negative	1.75	positive	Checked	Checked	Unchecked	Unchecked	Unchecked	Checked	Checked
175			Light chain disease	Lambda		Lambda	No	3	2	7.84	4.2	210	Normal	Standard risk	852	154	97.7	99.9	785	old	No	No		No		No	No	1	No	60	39	no treatment	no treatment		no treatment		SD	SD	16	positive	4.05	positive	Checked	Unchecked	Unchecked	Unchecked	Unchecked	Unchecked	Unchecked
176			Intact myeloma	IgG Kappa	IgG	Kappa	No	2		4.18					6560	80.2	25.4	2090	13.7	old	partial	Yes	Autologus	No		No	No	9	Yes	59	38	other	Melphalan		Other	Melphalan, 2 mg	SD	SD			0.46	negative	Unchecked	Unchecked	Unchecked	Unchecked	Unchecked	Unchecked	Unchecked
177			Light chain disease	Kappa		Kappa	No	1	1	4.16	4.4			Not evaluated	732	48.9	34.1	156	1.77			No		No		No	No	1	No	54	33	no treatment	no treatment		no treatment		PR	VGPR + PR	64	positive	4.89	positive	Unchecked	Unchecked	Unchecked	Unchecked	Unchecked	Unchecked	Unchecked
178			Intact myeloma	IgG Kappa	IgG	Kappa	No	3		7.95				Not evaluated								Yes	Autologus	Yes	Autologus	Yes	No	2	No	59	38	no treatment	no treatment		no treatment		sCR	CR+nCR	64	positive	3.65	positive	Unchecked	Unchecked	Unchecked	Unchecked	Unchecked	Unchecked	Unchecked
179			Intact myeloma	IgG Kappa	IgG	Kappa	No															No		No		No	No	4	Yes	57	36	DARA	Velcade Dexamethasone		DVd (Daratumumab, Bortezomib, Dexamethasone)		nCR	CR+nCR	128	positive	3.7	positive	Checked	Unchecked	Unchecked	Unchecked	Unchecked	Unchecked	Unchecked
180			Intact myeloma	IgG Kappa	IgG	Kappa	No				4.7	168	Normal	Standard risk	905	25.8	18.6	11000	2.8	old	partial	No		No		No	No	1	No	57	36	IMid	Revlimid		Maintenance Revlimid		SD	SD			0.76	negative	Unchecked	Unchecked	Unchecked	Unchecked	Unchecked	Unchecked	Unchecked
181			Intact myeloma	IgG Lambda	IgG	Lambda	Yes	1	1	3.4				Standard risk	1660	120	35.6	10.5	193	old	partial	Yes	Autologus	Yes	Autologus	Yes	No	5	No	63	42	IMid	Pomalidomide		Imnovid		CR	CR+nCR	1024	positive	5.64	positive	Unchecked	Unchecked	Unchecked	Unchecked	Unchecked	Unchecked	Unchecked
182			Light chain disease	Kappa		Kappa	No			1.5					1100	134	63.8	24	19.8	new (siemens)	No	No		No		No	No	0	No	95	74	no treatment	no treatment		no treatment		SD	SD	64	positive	5.46	positive	Unchecked	Unchecked	Unchecked	Unchecked	Unchecked	Unchecked	Unchecked
183			Intact myeloma	IgG Lambda	IgG	Lambda	No	2		4.31	2.9				448	23.3	18.6	2.85	1.37	old	complete	Yes	Autologus	No		No	No	3	Yes	90	68	DARA	Velcade Dexamethasone		DVd (Daratumumab, Bortezomib, Dexamethasone)		VGPR (at least)	VGPR + PR	64	positive	5.22	positive	Unchecked	Unchecked	Unchecked	Unchecked	Unchecked	Unchecked	Unchecked
184			Intact myeloma	IgG Kappa	IgG	Kappa	No	2		1.61	4	181	Normal	Not evaluated	914	100	63	20.6	18.4	old	No	No		No		No	No	1	No	96	75	IMid	Revlimid		RD (Revlimid, Dexamethasone)		PD	PD	3.66	positive			Unchecked	Unchecked	Unchecked	Unchecked	Unchecked	Unchecked	Unchecked
186			Intact myeloma	IgA Kappa	IgA	Kappa	No	1		2.82	4.3				518	2360				old		Yes	Autologus	No		No	No	2	No	64	43	no treatment	no treatment		no treatment		VGPR (at least)	VGPR + PR	2048	positive	6.28	positive	Unchecked	Unchecked	Unchecked	Unchecked	Unchecked	Unchecked	Unchecked
187			Intact myeloma	IgG Lambda	IgG	Lambda	No	2	2	4.04	4.2			Standard risk	6190	52.4	16	13.5	194	old	partial	Yes	Autologus	No		No	No	2	No	86	65	IMid	Revlimid		Maintenance Revlimid		VGPR (at least)	VGPR + PR	512	positive	5.08	positive	Unchecked	Unchecked	Unchecked	Unchecked	Unchecked	Unchecked	Unchecked
188			Light chain disease	Kappa		Kappa	No	1	1	2.1	4.5	200	Normal	Standard risk	1370	354	108	354	108	old	No	Yes	Autologus	No		No	Yes	2	No	69	48	IMid	Revlimid		RD (Revlimid, Dexamethasone)		PR	VGPR + PR	128	positive	3.76	positive	Checked	Checked	Unchecked	Unchecked	Unchecked	Unchecked	Unchecked
189			Intact myeloma	IgG Kappa	IgG	Kappa	No								1250	95.8	75.7	14.1	161	old	No	No		No		No	No	0	No	60	39	no treatment	no treatment		no treatment		SD	SD	1024	positive	5.98	positive	Checked	Unchecked	Unchecked	Unchecked	Unchecked	Unchecked	Unchecked
190			Light chain disease	Kappa		Kappa	No	1		3.8	4.1	189	Normal	Not evaluated	1230	78.8	32.9	61.3	12.9	old	partial	No		No		No	No	6	Yes	72	50	IMid	Pomalidomide		Imnovid		PD	PD			0.15	negative	Checked	Unchecked	Unchecked	Unchecked	Unchecked	Unchecked	Unchecked
191			Light chain disease	Lambda		Lambda	Yes	1	1	3.03	4.3	222	Normal	Standard risk	519	31.4	20.9	1.75	514	old	partial	Yes	Autologus	No		No	Yes	2	No	68	47	IMid	Revlimid		Maintenance Revlimid		sCR	CR+nCR			0.4	negative	Unchecked	Unchecked	Unchecked	Unchecked	Unchecked	Unchecked	Unchecked
192			Intact myeloma	IgG Kappa	IgG	Kappa	No	2		2.62	3.2											Yes	Autologus	Yes	Autologus	No	No	3	No	69	48	IMid	Revlimid		Maintenance Revlimid		nCR	CR+nCR	128	positive	3.07	positive	Unchecked	Unchecked	Unchecked	Unchecked	Unchecked	Unchecked	Unchecked
193			Intact myeloma	IgG Lambda	IgG	Lambda	No															No		No		No	No	0	No	69	46	no treatment	no treatment		no treatment		Not evaluable (no treatment)	Not evaluable (no treatment)	16	positive	1.91	positive	Checked	Unchecked	Unchecked	Unchecked	Unchecked	Unchecked	Unchecked
194			Intact myeloma	IgG Kappa	IgG	Kappa	No	2	2	4.2	4.3	330	High	Standard risk	1440	320	140	1100	52.9	old	No	Yes	Autologus	No		No	No	2	Yes	69	46	no treatment	no treatment		no treatment		VGPR (at least)	VGPR + PR	64	positive	4.45	positive	Unchecked	Unchecked	Unchecked	Unchecked	Unchecked	Checked	Unchecked
195			Intact myeloma	IgG Lambda	IgG	Lambda	No	3	3	7.2	3.1	411	High	Standard risk	4230	26.6	18.9	16.7	1330	old	partial	Yes	Autologus	No		No	No	2	No	64	43	IMid	Revlimid		Maintenance Revlimid		PR	VGPR + PR	64	positive	3.1	positive	Unchecked	Unchecked	Unchecked	Unchecked	Unchecked	Unchecked	Unchecked
197			Intact myeloma	IgG Kappa	IgG	Kappa	No	3	2	6.4	4.3	107	Normal	Standard risk	1720	26.5	19.6	297	1.33	old	partial	No		No		No	Yes	8	Yes	53	32	no treatment	no treatment		no treatment		VGPR (at least)	VGPR + PR	0	negative	1.13	positive	Unchecked	Unchecked	Unchecked	Unchecked	Unchecked	Unchecked	Unchecked
198			Intact myeloma	IgG Kappa	IgG	Kappa	No								3530	478	90.1	400	20.1	old	No	No		No		No	No	0	No	70	49	no treatment	no treatment		no treatment		SD	SD	32	positive	2.22	positive	Checked	Unchecked	Unchecked	Unchecked	Unchecked	Unchecked	Unchecked
199			Intact myeloma	IgG Kappa	IgG	Kappa	No	2	2	3.14	3.4	130	Normal	Standard risk	6090	32.5	21.3	325	9.14	old	partial	Yes	Autologus	No		No	No	2	Yes	66	45	DARA	Revlimid Dexamethasone		DRd (Daratumumab, Revlimid, Dexamethasone)		PR	VGPR + PR	128	positive	6.23	positive	Unchecked	Unchecked	Unchecked	Unchecked	Unchecked	Unchecked	Unchecked
200			Intact myeloma	IgG Kappa	IgG	Kappa	No								2180	47.7	55	13.2	8.62	old	partial	No		No		No	No	0	No	67	46	no treatment	no treatment		no treatment		SD	SD	16	positive	3.71	positive	Checked	Unchecked	Unchecked	Unchecked	Unchecked	Checked	Checked
201			Light chain disease	Kappa		Kappa	No								1610	278	66	29.4	19.1			No		No		No	No	0	No	54	33	no treatment	no treatment		no treatment		Not evaluable (no treatment)	Not evaluable (no treatment)	128	positive	5.04	positive	Checked	Unchecked	Unchecked	Unchecked	Unchecked	Unchecked	Unchecked
202			Intact myeloma	IgG Lambda	IgG	Lambda	Yes	1		3.3	3.3			Not evaluated	974	23.3	18.6	1.64	10.8	old	partial	Yes	Autologus	Yes	Autologus	Yes	No	6	Yes	44	23	IMid	Pomalidomide + Venetoclax		Other	Imnovid + Venetoclax	PD	PD	1024	positive	6.63	positive	Checked	Unchecked	Unchecked	Unchecked	Unchecked	Checked	Unchecked
203			Intact myeloma	IgA Lambda	IgA	Lambda	Yes	2	2	2.62	2.8	192	Normal	Standard risk	540	2650	36.7	7.65	250	old	partial	No		No		Yes	No	3	Yes		14	IMid	Revlimid		Maintenance Revlimid		PR	VGPR + PR	32	positive	6.61	positive	Checked	Checked	Unchecked	Unchecked	Unchecked	Unchecked	Unchecked
204			Intact myeloma	IgG Kappa	IgG	Kappa	No	1	1	2.93	4.5	171	Normal	Standard risk	1790	109	77	26.6	16.3	new (siemens)	No	Yes	Autologus	No		No	Yes	1	No	52	31	IMid	Revlimid		Maintenance Revlimid		SD	SD	1024	positive	4.97	positive	Checked	Unchecked	Unchecked	Unchecked	Unchecked	Unchecked	Unchecked
205			Intact myeloma	IgA Kappa	IgA	Kappa	No								33	301	120	214	119	old	No	No		No		No	No	0	No	84	63	no treatment	no treatment		no treatment		Not evaluable (no treatment)	Not evaluable (no treatment)	128	positive	3.99	positive	Checked	Unchecked	Unchecked	Unchecked	Unchecked	Unchecked	Unchecked
206			Light chain disease	Lambda		Lambda	Yes	3	2	6.97	4.8	206	Normal	Standard risk	439	26	18	1.66	288	old	complete	Yes	Autologus	No		No	No	2	Yes	48	27	DARA	Revlimid Dexamethasone		DRd (Daratumumab, Revlimid, Dexamethasone)		sCR	CR+nCR	64	positive	4.06	positive	Unchecked	Unchecked	Unchecked	Unchecked	Unchecked	Unchecked	Unchecked
207			Intact myeloma	IgA Kappa	IgA	Kappa	No	1	1	3.34	3.5	115	Normal	Standard risk	248	5630	17.4	732	1.74	old	partial	Yes	Autologus	No		Yes	No	3	Yes	41	20	IMid	Revlimid		Maintenance Revlimid		CR	CR+nCR	32	positive	1.41	positive	Unchecked	Unchecked	Unchecked	Unchecked	Unchecked	Unchecked	Unchecked
208			Intact myeloma	IgG Kappa	IgG	Kappa	No	1	1	2.1	4.6	164	Normal	Standard risk	110	155	31	2200	11.9	old	partial	Yes	Autologus	No		No	Yes	6	Yes	36	15	other	Balantamab mafadotin		Balantamab mafadotin		PD	PD	0	negative	2.58	positive	Checked	Unchecked	Unchecked	Unchecked	Unchecked	Unchecked	Unchecked
209			Intact myeloma	IgG Kappa	IgG	Kappa	No	1							3240	27.9	18.8	1330	6.43	new (siemens)	partial	No		No		No	Yes	8	Yes	39	18	Proteasome inhibitors	Velcade	other	Other	XPORT MM028 - Selinexor, Velcade, Dex	PD	PD	8	negative	4	positive	Unchecked	Unchecked	Unchecked	Unchecked	Unchecked	Unchecked	Checked
210			Intact myeloma	IgG Lambda	IgG	Lambda	No	1		1.77	4.3	198	Normal	Not evaluated	1100	145	112	15.3	14.1	old	No	Yes	Autologus	No		No	Yes	1	No	42	21	no treatment	no treatment		no treatment		PD	PD	1024	positive	6.44	positive	Checked	Unchecked	Unchecked	Unchecked	Unchecked	Checked	Unchecked
211			Intact myeloma	IgG Kappa	IgG	Kappa	No	1	1	2.21	4.3	131	Normal	Standard risk	2210	40.9	91.7	69.9	12.6	new (siemens)	partial	No		No		No	No	1	No	66	43	no treatment	no treatment		no treatment		SD	SD	128	positive	4.92	positive	Checked	Unchecked	Unchecked	Unchecked	Unchecked	Unchecked	Unchecked
212			Intact myeloma	IgA Lambda	IgA	Lambda	No			2.17	3.7	162	Normal	Not evaluated	1120	662	123	257	286	old	No	No		No		No	No	0	No	82	61	no treatment	no treatment		no treatment		SD	SD	8	negative	1.89	positive	Unchecked	Unchecked	Unchecked	Unchecked	Unchecked	Unchecked	Unchecked
213			Intact myeloma	IgA Lambda	IgA	Lambda	No	2	2	3.5	3.8	161	Normal	Standard risk	700	1130	16.9	26	189	new (siemens)	partial	No		No		No	No	1	No	40	19	Proteasome inhibitors	Velcade	Dexamethasone	VD (Velcade, Dexamethasone)		SD	SD	128	positive	3.71	positive	Unchecked	Unchecked	Unchecked	Unchecked	Unchecked	Unchecked	Unchecked
214			Intact myeloma	IgA Kappa	IgA	Kappa	No	2	2	3.78	4.1	204	Normal	Standard risk	615	1490	55.6	1980	6.86		partial	Yes	Autologus	No		No	No	1	No	41	20	Proteasome inhibitors	Velcade	Revlimid Dexamethasone	VRd (Velcade, (Revlimid, Dexamethasone)		VGPR (at least)	VGPR + PR	256	positive	6.09	positive	Checked	Unchecked	Unchecked	Unchecked	Unchecked	Checked	Unchecked
215			Intact myeloma	IgG Lambda	IgG	Lambda	No	1	2	1.8	3.5	294	High	Standard risk	6100	23.1	17.5	28	6.9	new (siemens)	partial	Yes	Autologus	Yes	Autologus	No	No	4	Yes	62	41	DARA	Velcade Dexamethasone		DVd (Daratumumab, Bortezomib, Dexamethasone)		PR	VGPR + PR	128	positive	4.22	positive	Checked	Unchecked	Unchecked	Unchecked	Unchecked	Unchecked	Unchecked
216			Light chain disease	Kappa		Kappa	No	2	2	5.3	4.5	216	Normal	Standard risk	1870	167	142	150	26.5	old	No	Yes	Autologus	No		No	Yes	3	No	32	11	Proteasome inhibitors	Ixazomib		Other	Ixazomib 4 mg	SD	SD	8	negative	1.14	positive	Unchecked	Unchecked	Unchecked	Unchecked	Unchecked	Unchecked	Unchecked
217			Intact myeloma	IgA Kappa	IgA	Kappa	No	1	1	2.8	3.7	147	Normal	Standard risk	574	1580	18.8	369	8.97	new (siemens)	partial	Yes	Autologus	No		No	No	1	Yes	38	17	no treatment	no treatment		no treatment		PR	VGPR + PR	4096	positive	6.89	positive	Checked	Checked	Unchecked	Unchecked	Unchecked	Unchecked	Unchecked
																															23.5587
																															11.882
																															0
																															0
																															0
																															0
																															0
																															0
																															0
																															0
																															0
																															0
																															0
																															0
																															0
																															0
																															0
																															0
																															0
																															0
																															0
																															0
																															0
																															0
																															0
																															0
																															0
																															0
																															0
																															0
																															0
																															0
																															0
																															0
																															0
																															0
																															0
																															0
																															0
																															0
																															0
																															0
																															0
																															0
																															0
																															0
																															0
																															0
																															0
																															0
																															0
																															0
																															0
																															0
																															0
																															0
																															0
																															0
																															0
																															0
																															0
																															0
																															0
																															0
																															0
																															0
																															0
																															0
																															0
																															0
																															0
																															0
																															0
																															0
																															0
																															0
																															0
																															0
																															0
																															0
																															0
																															0
																															0
																															0
																															0
																															0
																															0
																															0
																															0
																															0
																															0
																															0
																															0
																															0
																															0
																															0
																															0
																															0
																															0
																															0
																															0
																															0
																															0
																															0
																															0
																															0
																															0
																															0
																															0
																															0
																															0
																															0
																															0
																															0
																															0
																															0
																															0
																															0
																															0
																															0
																															0
																															0
																															0
																															0
																															0
																															0
																															0
																															0
																															0
																															0
																															0
																															0
																															0
																															0
																															0
																															0
																															0
																															0
																															0
																															0
																															0
																															0
																															0
																															0
																															0
																															0
																															0
																															0
																															0
																															0
																															0
																															0
																															0
																															0
																															0
																															0
																															0
																															0
[truncated: 44 more columns]
